# Supplementary material for: Subthreshold Vibration Influences Standing Balance but Has Unclear Impact on Somatosensation in Persons With Transtibial Amputations
Source: Front Physiol. 2022 Feb 2;13:810079. doi: 10.3389/fphys.2022.810079 (PMC8847287; doi:10.3389/fphys.2022.810079)
Supplement: Supplementary file 1 [file Table_1.XLSX]

## Sheet: in
subj	Vibration	CondNum	TCThresholdGroup	Height	Mass	YrsAmp	Cause	ABC	FES	Touch_Weight_TC	Touch_Weight_HF	Vibration_Displacement_TC	Vibration_Displacement_HF
101	baseline	0	2	1.715	118.39	1.3	1	72.81	12	1.23333	0.337778	0.2573	1.10593
101	none	1	2	1.715	118.39	1.3	1	72.81	12	2.76	1.02222	0.3671	0.8799
101	pink	2	2	1.715	118.39	1.3	1	72.81	12	2.76	0.896	0.25	0.8799
101	white	3	2	1.715	118.39	1.3	1	72.81	12	1.79429	0.55	0.3671	1.18537
102	baseline	0	1	1.795	107.05	5	2	76.88	26	28.4	126.667	24.2794	24.9105
102	none	1	1	1.795	107.05	5	2	76.88	26	27.75	300	24.9105	24.9105
102	pink	2	1	1.795	107.05	5	2	76.88	26	193.333	240	22.5332	24.9105
102	white	3	1	1.795	107.05	5	2	76.88	26	10.5	126.667	22.7475	24.9105
103	baseline	0	2	1.655	102.06	8.3	3	88.75	12	7.2	13.625	22.0002	24.9105
103	none	1	2	1.655	102.06	8.3	3	88.75	12	4.4	8.75	17.1296	24.9105
103	pink	2	2	1.655	102.06	8.3	3	88.75	12	16.2	9.57143	24.9105	24.9105
103	white	3	2	1.655	102.06	8.3	3	88.75	12	6.66667	12.5	24.9105	24.9105
104	baseline	0	1	1.878	102.97	14.4	3	84.38	10	40.3333	39	24.9105	24.9105
104	none	1	1	1.878	102.97	14.4	3	84.38	10	36.4	47.8333	24.9105	24.5919
104	pink	2	1	1.878	102.97	14.4	3	84.38	10	300	35	24.9105	24.5919
104	white	3	1	1.878	102.97	14.4	3	84.38	10	138.75	21.1667	24.9105	24.9105
105	baseline	0	1	1.895	110.68	9.6	1	93.13	11	14.2	171	16.5411	14.2192
105	none	1	1	1.895	110.68	9.6	1	93.13	11	19.875	139	16.1856	24.9105
105	pink	2	1	1.895	110.68	9.6	1	93.13	11	34.2	105	15.9222	22.723
105	white	3	1	1.895	110.68	9.6	1	93.13	11	39	124	14.2192	23.973
106	baseline	0	1	1.85	92.99	17.3	3	75	25	55.875	8.88889	24.9105	24.9105
106	none	1	1	1.85	92.99	17.3	3	75	25	28.6667	8.14286	24.9105	24.9105
106	pink	2	1	1.85	92.99	17.3	3	75	25	40.25	9.88889	24.9105	24.9105
106	white	3	1	1.85	92.99	17.3	3	75	25	56.8571	9.66667	24.9105	24.9105
107	baseline	0	1	1.785	75.3	2	2	95	28	113.6	12.2	4.22553	6.23307
107	none	1	1	1.785	75.3	2	2	95	28		57.75	11.5671	10.9482
107	pink	2	1	1.785	75.3	2	2	95	28	11	49.6667	11.6159	6.57593
107	white	3	1	1.785	75.3	2	2	95	28	22.3333	300	5.56663	9.50287
108	baseline	0	2	1.8	95.25	32	3	94.38	16	5	1.65	0.544067	1.43593
108	none	1	2	1.8	95.25	32	3	94.38	16	1.6	1.35	0.422	0.739433
108	pink	2	2	1.8	95.25	32	3	94.38	16	2.97778	2.25	0.422	1.2648
108	white	3	2	1.8	95.25	32	3	94.38	16	4	2.97143	0.16	1.0265
109	baseline	0	2	1.78	106.59	14	2	60	75	7.25	3.5	11.867	3.08713
109	none	1	2	1.78	106.59	14	2	60	75	7.16667	8.66667	8.90883	2.402
109	pink	2	2	1.78	106.59	14	2	60	75	66	6.88889	5.1008	2.402
109	white	3	2	1.78	106.59	14	2	60	75	1.31429	5.6	13.1229	2.5121
110	baseline	0	2	1.82	82.1	6.5	1	76.88	18	3.6	9.625	3.7051	2.40813
110	none	1	2	1.82	82.1	6.5	1	76.88	18	12	3.525	2.6222	4.83123
110	pink	2	2	1.82	82.1	6.5	1	76.88	18	6.25	4.31111	2.402	2.09623
110	white	3	2	1.82	82.1	6.5	1	76.88	18	2.34545	4.35	2.5121	2.29803
111	baseline	0	1	1.715	82.5	17	3	80	16	39.8889	63	7.05403	16.4552
111	none	1	1	1.715	82.5	17	3	80	16	25.2	26	24.9105	24.5919
111	pink	2	1	1.715	82.5	17	3	80	16	145.714	70.25	22.1164	22.4105
111	white	3	1	1.715	82.5	17	3	80	16	19	24.8	16.7125	24.9105
112	baseline	0	1	1.82	106.59	3.5	1	92.19	13	46.625	39.8889	1.7049	3.32573
112	none	1	1	1.82	106.59	3.5	1	92.19	13	41.9	29	1.2648	3.8336
112	pink	2	1	1.82	106.59	3.5	1	92.19	13	55.875	28.4	2.40813	2.96477
112	white	3	1	1.82	106.59	3.5	1	92.19	13	46.625	21.75	1.18537	2.29803
114	baseline	0	2	1.71	69.85	13.5	1	80.94	11	4.68	2.68889	0.812733	1.5215
114	none	1	2	1.71	69.85	13.5	1	80.94	11	6.56667	2.96	1.35037	1.82113
114	pink	2	2	1.71	69.85	13.5	1	80.94	11	14.5	1.91111	0.544067	1.1915
114	white	3	2	1.71	69.85	13.5	1	80.94	11	8.16667	1.48889	0.483033	1.82113
115	baseline	0	2	1.79	113.4	5	1	88.67	10	2.68	2.22857	2.81203	4.51903
115	none	1	2	1.79	113.4	5	1	88.67	10	8.5	6.75	2.00453	3.45423
115	pink	2	2	1.79	113.4	5	1	88.67	10	4.16	4.2	1.99227	2.6222
115	white	3	2	1.79	113.4	5	1	88.67	10	3.55556	4.48571	2.40813	2.5121
116	baseline	0	1	1.81	96.62	2	3	29.33	35	300	33.6667	24.9105	24.9105
116	none	1	1	1.81	96.62	2	3	29.33	35	300	35.2869	24.9105	24.9105
116	pink	2	1	1.81	96.62	2	3	29.33	35	228	106.571	24.9105	24.9105
116	white	3	1	1.81	96.62	2	3	29.33	35	15	72	24.9105	24.9105
117	baseline	0	1	1.78	119.78	8.8	1	89.38	11	28.3333	5.08	24.9105	21.4917
117	none	1	1	1.78	119.78	8.8	1	89.38	11	15.6667	1.88889	24.9105	23.6728
117	pink	2	1	1.78	119.78	8.8	1	89.38	11	44.7143	5.35	21.1731	24.9105
117	white	3	1	1.78	119.78	8.8	1	89.38	11	96.6667	3.46667	24.9105	22.435
118	baseline	0	1	1.88	98.88	12	1	91.88	11	18	27.7143	12.9695	24.9105
118	none	1	1	1.88	98.88	12	1	91.88	11	71.625	31.8	24.2794	21.6815
118	pink	2	1	1.88	98.88	12	1	91.88	11	76.2	27.7143	24.5919	24.9105
118	white	3	1	1.88	98.88	12	1	91.88	11	39.625	43.1111	24.9105	24.9105
119	baseline	0	1	1.75	122.5	6	2	98.13	10	180	41	9.79727	20.7318
119	none	1	1	1.75	122.5	6	2	98.13	10	87.6667	44.7143	6.41677	13.374
119	pink	2	1	1.75	122.5	6	2	98.13	10	58	61.1667	8.37823	12.3755
119	white	3	1	1.75	122.5	6	2	98.13	10	139	54.5	12.1121	11.9103
120	baseline	0	1	1.88	122.46	4	3	88.75	10	145.833	230	16.9759	24.9105
120	none	1	1	1.88	122.46	4	3	88.75	10	7.11111	200	21.7978	22.5332
120	pink	2	1	1.88	122.46	4	3	88.75	10	6.2	207.857	20.3211	24.9105
120	white	3	1	1.88	122.46	4	3	88.75	10	21.2857	300	22.4166	24.9105
121	baseline	0	2	1.83	101.6	6.5	2	90.31	17	5.71429	56.2	8.1495	10.1582
121	none	1	2	1.83	101.6	6.5	2	90.31	17	11.4444	48	6.53913	12.5469
121	pink	2	2	1.83	101.6	6.5	2	90.31	17	5.48	84.375	7.95353	8.71317
121	white	3	2	1.83	101.6	6.5	2	90.31	17	14	40.25
